# Supplementary material for: A reduction in serum IFN-γ, IL-1β, IL-6, and GM-CSF serves as potential markers for a positive outcome to lumbar epidural steroid injections
Source: PLoS One. 2025 Aug 22;20(8):e0329552. doi: 10.1371/journal.pone.0329552 (PMC12373237; doi:10.1371/journal.pone.0329552)
Supplement: S1 — (XLSX) [file pone.0329552.s001.xlsx]

## Sheet: Data
No.	Data number	Name	HN	Pre_MMP-7	Post_MMP-7	Pre_IFN-γ	Post_IFN-γ	Pre_IL-6	Post_IL-6	Pre_IL-1β	Post_IL-1β	Pre_GDF-15	Post_GDF-15	Age	Weight	Height	DM	HT	osteoporosis	gabapentinoids	SNRIs	muscle relaxant	weak opioids	Strong opioids	PS_pre_max	ODI_pre	Duration_pain (month)	Neuro_cladi	SLRT	Weakness	HNP_level	MRI_degree_HNP	MRI_central	MRI_spondy	PS_2w_max	ODI_2w	Responder	PS_2m_max	ODI_2m	PS_3m_max	ODI_3m	Pain_relief_week	Surgery_1y
1	1	สุมาลี ทวิวรดิลก	122428/47	0.117794	1.01987	186.074	16.1111	7.5977	10.1149	8.5898	5.23282	289.158	267.263	68	48	157	0	0	0	1	0	1	1	0	9	60	12	1	0	0	3	1	2	0	5	22	1	3	11	7	11	12	0
2	2	ณิชยา เศวตวิจิตรเมธา	58766/62	0.152665	0.2972	60.2593	11.1852	50.2299	4.56322	4.63858	5.45011	165.895	166.421	51	56	158	0	0	0	1	0	0	0	0	9	73	6	0	1	0	3	2	2	0	9	51	0	8	40	10	38	1	0
3	3	นางสาวปกชนน์ ดิษยบุตร	71387/60	0.712737	0.0623306	262	210.333	7.95402	10.4943	12.5211	6.66741	159.158	157.421	46	89	167	0	0	0	1	0	0	1	0	8	40	24	0	0	0	3	3	2	1	3	20	1	7	16	9	20	24	0
4	4	นางสาวธันย์วรินท์ ศิริวัฒน์	21815/63	0.0617015	0.3243	15.037	160.37	8.32184	48.8736	5.6918	33.4612	228.947	153.632	32	60	157	0	0	0	1	0	0	1	0	7	66	6	0	0	0	4	1	1	0	3	33	1	3	22	4	9	24	0
5	5	นางพรทิพย์ ฉิมมาฉุย	41043/31	0.613369	1.07407	204.667	43.6667	8.11494	6.64368	3.8714	8.23725	237.263	241.737	61	68	147	0	1	0	0	0	0	0	0	9	38	96	0	0	0	3	1	1	0	3	29	1	2	9	7	24	11	0
6	6	นางสาวพิมล วุฒิสว่างวงศ์	119995/32	1.38121	0.369467	21.7778	20.963	7.54023	5.52874	2.32151	4.2816	260.947	273.737	70	55.8	156	0	0	0	1	0	0	0	0	9	13	6	0	0	0	4	1	1	1	3	18	1	3	4	3	4	52	0
7	7	นางสาวนภาพร โพธิ์เลิศสวัสดิ์	65785/60	1.27281	0.0305391	13.2593	27.6296	7.29885	7.32184	3.20399	5.18847	132.316	160.316	66	51	150	0	0	0	0	0	1	0	0	7	16	3	0	0	0	4	2	1	0	5	24	0	5	8	5	12	8	0
8	8	นางสาวโชติพัฒน์ เจริญผล	54661/62	0.136491	0.134598	33.4074	21.7407	6.81609	7.74713	8.01552	3.26829	182.421	152.158	32	59	160	0	0	0	1	0	0	1	0	9	42	1	1	0	1	4	2	1	0	4	40	1	5	30	8	40	10	0
9	9	นางวารินทร์ เพศประเสริฐ	501763/30	0.0367716	0.0430041	11.963	9.11111	6.12644	4.36782	5.4878	1.74945	278.368	299.158	70	49	160	0	0	0	1	1	0	0	0	8	13	12	1	0	0	4	1	1	0	4	13	1	3	16	1	9	52	0
10	10	นายไพฑูรย์ บุญประกอบ	58121/63	0.477868	0.252033	28.037	10.4444	9.14943	11.8161	15.1042	7.83592	196.947	169.263	46	82	178	0	0	0	0	0	0	0	0	10	90	12	1	1	1	3	3	1	0	3	44	1	3	20	1	6	24	0
11	13	นางสาวมัตติกา กลิ่นสุคนธ์	55130/63	0.0990963	1.12827	31.4074	213.185	12.5517	6.96552	2.55654	1.54324	86.3158	87.9474	34	65	163	0	1	0	1	1	1	1	0	6	58	7	1	0	0	4	2	2	0	3	53	1	1	22	2	27	24	0
12	14	นางมณฑาทิพย์ วัฒนวงศ์	83603/62	0.254908	0.938573	20.7037	13.2963	5.90805	6.78161	9.72949	3.96896	309.368	204.632	71	73	162	0	1	0	1	0	0	0	0	8	40	2	1	0	0	3	1	1	1	2	22	1	2	31	2	40	50	0
13	15	นายเจตนัตว์ สุนทรลารลาภยศ	104854/52	0.0118417	0.206865	12.037	6.88889	6.4023	9.65517	7.29047	3.82483	217.105	325.421	59	72	170	0	0	0	1	0	0	1	0	8	36	12	1	0	1	2	2	2	0	4	36	1	3	13	3	11	16	0
14	16	นางรุ้งนภา รุ่งเรือนอุไร	141498/41	0.055469	0.938573	23.5926	20	8.8046	6.94253	1.43681	6.05543	84.2105	248.947	65	65	158	0	1	0	1	0	0	1	0	7	36	36	1	0	0	2	1	2	0	3	20	1	5	11	3	16	12	0
15	17	นางสาวสุภัทรา วาที	91597/55	0.0261969	4.38934	15.4444	41.3333	7.57471	12.2529	2.01996	25.2506	555.263	180.421	37	73	160	0	0	0	1	1	1	1	0	9	48	12	1	1	0	3	2	3	0	5	36	0	6	24	4	24	1	1
16	18	นางบุญสนอง ขันธทัตบำรุง	68165/42	2.22132	3.63957	17.5185	18	6.78161	7.21839	2.39468	2.27716	492.579	541.368	86	66	160	0	0	0	1	0	0	1	0	8	82	2	0	0	1	3	1	2	0	5	62	0	0	60	8	62	0.5	0
17	19	นางอุทัย ตันละมัย	121341/38	0.938573	0.775971	23.7778	22.8148	4.29885	4.34483	2.11752	2.37916	360.579	397.105	68	54	158	0	1	0	0	1	0	1	0	9	40	60	1	0	0	3	1	1	1	4	20	1	7	17	2	16	4	0
18	20	นายรัชตพงศ์ กมลเชษฐ์	75303/61	0	0.0679339	8.33333	7.96296	5.73563	4.72414	22.2239	20.0067	294.842	322.474	41	94	178	0	1	0	1	0	0	0	0	9	36	24	1	1	0	3	3	2	0	7	44	0	9	29	7	20	1	0
19	21	นางสาวอมรทิพย์ มงคลวิเศษไกวัล	82378/63	1.30894	1.09214	8.03704	11.4074	5.58621	6.42529	2.34812	8.33925	131.737	285.474	71	56	160	0	1	0	1	0	0	1	0	8	27	3	0	1	0	3	1	2	1	3	33	1	2	13	2	11	52	0
20	22	นายสุรวิช จิตตคาม	321029/32	0.0679339	0.186351	22.8889	12.0741	9.64368	7.1954	8.16186	1.36807	123.947	96.0526	31	76	176	0	0	0	1	0	1	0	0	7	30	4	0	0	0	4	1	1	1	3	20	1	3	8	5	10	16	0
21	23	นางสาวตวงรัตน์ โกสิต	28038/62	0.205048	0.0928638	172.185	452.556	9.02299	8.8046	7.90687	7.54102	132.368	175.895	34	50	160	0	0	0	1	0	0	1	0	7	30	1	0	0	0	3	1	1	0	3	26	1	5	24	3	18	52	0
22	24	นางสาวเซียมเคง แซ่อั้ง	74218/59	1.84192	0.205048	13.9259	16.3704	13.2529	7.25287	4.45011	7.44346	410.421	335.947	77	65	171	0	0	1	1	0	1	0	0	9	73	4	1	0	0	3	1	2	0	2	22	1	3	27	2	27	10	1
23	25	นายสมชาย เพ็ชรากูล	16478/50	0.198816	0.730804	8.96296	9.59259	11.5287	9.29885	9.91353	1.898	317	304.263	55	90	171	1	1	0	1	0	0	1	0	9	69	12	1	0	1	4	1	3	1	8	67	0	8	64	7	56	1.5	1
24	26	นางชลิตา ดีสวัสดิ์	515646/29	0.486902	1.83288	87.8519	35.8889	12.1494	9.94253	12.7406	2.98004	350.105	419.526	57	65	155	1	1	0	1	0	0	1	0	8	49	12	1	0	0	4	1	2	0	10	47	0	10	49	10	56	1	1
25	27	นางสมนึก เพชราบรรพ์	500311/29	0.514002	0.450768	129.593	153.185	5.37931	5.7931	2.04213	1.80488	289.632	204.684	79	68	156	0	1	0	1	1	0	1	0	10	69	36	1	0	0	3	1	2	1	10	67	0	5	64	10	67	1	1
26	28	นางปราณี อัศวราพานิช	76616/61	0.261066	0.288166	89.9259	95.2593	8.44828	6.44828	1.95787	2.54102	227.737	217.158	51	77	165	0	0	0	1	1	0	1	0	10	47	12	1	1	0	3	1	2	0	8	44	0	3	47	6	60	0.5	1
27	29	นางสาวเสวียน คำภา	63016/63	0.152665	0.775971	109.37	99.963	6.66667	4.02299	2.64302	2.14191	188.579	156.211	53	69	169	0	0	0	1	0	0	1	0	8	34	9	1	1	0	3	2	2	0	5	28	1	1	18	3	20	10	1
28	31	นางนงเยาว์ วราโชติเศรษฐ์	68850/59	0.248676	4.61518	9.74074	10.3704	6.06897	4.43678	2.52772	1.95122	151.053	146.474	57	58	156	0	1	0	1	0	1	1	0	9	24	12	0	1	0	3	1	1	0	3	13	1	4	6	2	2	52	0
29	32	นายวิวัฒน์ ศิริขจรกิจ	38449/60	0.273605	3.92864	28	13.5185	7.11494	3.22989	5.6031	3.47228	140.368	201.895	56	63	174	0	1	0	1	0	0	1	0	5	36	12	1	0	0	4	1	1	1	2	34	1	2	24	3	22	30	1
30	33	นางทัศนีย์ ธงวุฒิชัย	34838/63	1.54381	1.29991	11.7037	8.25926	6.10345	4.17241	2.25721	2.66741	152.632	221.579	65	63	156	0	1	0	1	0	0	1	0	10	51	7	1	0	0	3	1	2	0	5	18	1	5	16	7	22	8	0
31	34	นายธีรโชติ คำวิเศษณ์	67357/62	0.685637	0.107498	20.1111	14.5185	11.3793	9.27586	11.9512	17.8404	373.211	220.632	60	70	167	0	1	0	1	0	1	1	0	9	28	12	0	0	0	3	2	2	0	2	28	1	3	8	1	6	56	0
32	36	นายจิรพัทธ์ บัวทอง	97960/63	0.261066	0.173886	15.0741	45.8889	4.14943	3.50575	11.4568	10.3614	47.9474	82.3684	27	74	175	0	0	0	1	0	0	1	0	8	56	36	1	1	0	4	1	1	0	8	56	0	8	49	4	44	0.2	1
33	37	นายศักดิ์นรินทร์ สวดบุรี	936/64	0.107498	0.0532972	15.2593	12.7778	9.26437	4.44828	2.2439	4.50554	164.947	155.368	38	75	173	0	0	0	1	1	0	1	0	10	38	120	0	1	0	3	1	2	0	10	62	0	3	20	3	14	1	1
34	38	นางขวัญกานดา ทิพย์ประภา	34752/43	0.812105	1.30894	10.6667	11.7778	11.5287	5.97701	2.58093	1.64523	441.579	218.789	82	65	160	1	1	0	1	0	0	1	0	8	67	3	0	1	0	3	1	2	1	0	58	1	3	53	3	51	52	0
35	39	นางสุรัสวดี เพ็ญศิริสมบูรณ์	33766/63	0.342367	0.775971	9.7037	12.9259	4.4023	4.08046	3.24612	5.35698	157.053	300.053	61	48	148	0	0	0	1	1	0	1	0	7	7	36	1	0	0	3	1	2	1	7	4	0	8	4	6	4	0.5	0
36	40	นายอำไพ พรธนาเลิศ	86992/52	0.703704	1.20054	28.5926	28.1852	4.86207	2.77011	1.98004	2.37029	275.158	435.368	74	46	155	0	1	0	1	0	0	1	0	9	22	5	0	0	0	1	1	3	1	9	22	0	6	20	7	13	0.5	0
37	41	นางธัญญา ขันทอง	14078/51	0.95664	1.94128	8.92593	9.85185	22.0575	5.5977	1.88248	4.35477	238.579	469	64	6	155	0	1	0	1	0	1	1	0	10	36	3	0	0	0	2	1	1	1	3	32	1	3	20	2	18	52	0
38	42	นายธงชัย ภูสิทธิ์	99003/40	1.77868	1.37218	14.7037	7.59259	66.0115	3.81609	4.44346	4.28603	483.842	443.421	71	59	160	0	1	0	1	0	0	1	1	10	49	3	0	1	0	3	3	2	0	10	58	0	8	42	10	47	0.2	1
39	43	นางภัคศิริ ล้วนโกศล	112754/62	0.125565	0.712737	38.8519	24.6667	8.72414	6.44828	5.17073	1.99335	264.211	308.263	67	63	157	0	1	0	1	0	1	1	0	8	29	12	1	0	0	3	1	2	1	7	27	0	8	24	7	27	1	1
40	44	นายประหยัด ผลิรัตน์	75224/54	0.514002	0.161698	48.7037	48.7037	8.12644	4.44828	3.0643	1.83592	279	201.632	63	65	165	0	1	0	1	0	0	1	0	7	36	60	0	0	0	4	2	2	1	6	18	0	6	18	6	18	1	1
41	45	นางศศิภา ทิพย์วัน	7846/64	2.28455	2.05872	9.48148	8.22222	7.77011	6.47126	7.78492	13.9202	636.632	324.053	63	48	150	1	1	0	1	1	0	1	0	5	64	2.5	1	0	1	4	3	1	0	3	49	1	3	20	3	18	52	0
42	46	นางสาวเพลิน ทองแถว	36864/53	0.0866313	1.38121	263	209.667	11.7356	4.14943	2.68958	1.67849	166.526	80.5263	58	50	165	0	0	0	1	0	0	0	0	10	29	12	0	0	0	4	1	1	0	3	16	1	3	11	2	0	52	0
43	47	นางชูศรี โรจนสุพจน์	38898/47	4.11834	3.3234	11.4815	16.0741	5.43678	4.55172	2.73614	1.90244	390.737	384.263	80	57	162	1	1	0	1	0	0	1	0	10	69	3	1	0	0	3	1	1	0	5	49	1	2	49	2	49	52	0
44	48	นางสุวรรณี เตรียมแจ้งอรุณ	107589/38	0.396567	3.10659	14.037	9.14815	7.67816	4.75862	3.82262	4.04878	160.421	290.474	87	54	156	0	0	0	1	0	0	1	0	6	51	6	1	0	0	3	2	3	1	2	49	1	1	40	3	42	13	1
45	50	นางสาวปนัดดา เกษมรัติ	49343/51	0.167653	0.495935	8.44444	7.40741	9.01149	7.83908	4.07317	1.74945	137.684	166.368	52	58.2	154	0	0	0	1	0	0	1	0	7	48	6	0	0	0	4	1	2	1	7	54	0	7	44	8	46	0.1	1
46	51	นางสาวจำเนียร ประไพทิพย์	60835/45	0.267373	0.0180742	16.963	19.2222	7.85057	4.88506	2.11308	11.082	518.895	365.895	45	80	159	1	1	0	1	0	1	1	0	10	47	12	1	1	0	4	2	2	0	5	40	1	7	38	8	40	5	0
47	52	จ่าสิบเอกธเนศพล กระต่ายทอง	13825/64	0.423668	2.44715	15.037	20.9259	4.77011	4.27586	4.10643	2.6918	214.368	335.316	43	70	162	0	1	0	1	1	1	1	1	9	39	96	0	0	0	4	1	1	0	10	52	0	8	44	9	50	0.5	0
48	53	นางสาวอารี สุดเอียด	21542/49	1.83288	5.27462	19.4815	14.3333	4.6092	4.41379	3.62971	3.60976	1026.42	465.579	61	68	160	1	1	0	1	0	1	1	0	7	49	9	0	0	0	3	1	2	1	7	38	0	7	49	6	44	1	0
49	54	นางจรินทิพย์ ทองคำแท้	6704/32	1.22764	0.459801	6.55556	15.5185	5.45977	8.35632	9.14412	19.8027	377.684	291.789	60	65	165	0	0	0	1	1	0	1	0	5	34	2	0	0	0	3	1	1	1	3	26	1	3	28	2	24	52	0
50	55	นางสาวอุไร คงทอง	6686/64	0.586269	0.107498	10.2222	40.2593	5.5977	6.31034	2.24834	2.04656	159.474	148.526	44	63	160	0	0	0	0	1	0	1	0	8	53	10	0	1	0	2	1	1	1	8	47	0	8	42	8	42	0.5	0
51	56	นายชลิต ศักดิ์ลิมากูล	100276/58	0	0.233966	18.5556	5.81481	9.02299	4.82759	125.537	104.443	800.842	542.316	77	57	151	0	1	0	1	0	1	1	0	7	56	12	0	0	0	1	2	3	1	8	42	0	4	38	6	42	0.2	1
52	57	นางสาวยุรดา กลนิตวรการ	37472/62	1.75158	2.43812	15.8889	13	9.78161	6.34483	14.4058	14.0687	104.105	135.526	45	60	163	0	0	0	1	0	0	0	0	9	40	60	0	0	0	3	1	1	0	4	36	1	3	31	2	27	25	0
53	58	นางนวรัตน์ ช่วยคิด	15492/61	0.757904	0.215899	10.3333	6.14815	4.26437	2.02299	9.53437	9.66962	365	176	55	58	156	0	0	0	1	1	0	1	0	5	24	3	0	1	1	3	1	1	1	3	20	0	10	28	10	22	1	0
54	59	นางสุปราณี ศรีระอัมพุช	100023/39	4.49774	3.12466	11.7037	37.037	6.32184	7.57471	2.19956	1.58315	642.842	407.526	70	50	152	0	0	0	1	0	0	1	0	10	38	3	0	1	0	3	1	3	1	9	47	0	7	42	7	40	0.2	1
55	60	นายวัชรชัย คมรัตน์นนท์	91701/40	3.07046	2.38392	7.88889	5.59259	4.85057	4.85057	7.32373	5.4235	359.105	317.211	69	75	170	0	0	0	1	0	0	1	0	10	60	18	1	1	0	3	1	1	0	2	36	1	2	33	7	33	8	0
56	61	นายจรุญ ไตรวุฒิ	87767/63	1.51671	1.74255	45	40.3333	8.56322	4.5977	2.7051	2.20399	375.684	145.421	47	92	174	0	0	0	1	0	0	1	0	9	40	12	1	1	1	3	1	1	0	4	34	1	6	26	3	18	3	1
57	62	พระอินทรชิต ทับทอง	101428/64	0.66757	1.44444	13.7778	20	4.04598	3.52874	8.73836	5.13525	130.053	77.6842	27	58	171	0	0	0	0	0	0	0	0	9	47	24	0	1	0	4	2	2	1	3	24	1	2	20	2	20	52	0
58	63	นางสมบูรณ์ ทันยาทาระกาศ	80508/63	2.94399	1.35411	11.8148	12.963	7.91954	16.6437	2.36142	1.76497	221.211	146.263	63	69	153	0	1	0	1	0	0	1	0	10	69	12	1	1	1	2	1	2	0	5	64	0	9	62	3	60	0.5	1
59	64	นางสุรินทร์ ลักขณานุรักษ์	76731/63	2.04968	3.63957	8.55556	9.66667	5.21839	4.26437	1.92683	1.83149	198.737	220.421	55	110	168	1	1	0	1	0	1	1	0	8	49	5	0	1	0	3	1	2	1	3	38	1	3	24	3	22	25	0
60	65	นายทิวา สุนทร	4781/64	0.192583	0.577236	22.5185	29.8519	3.71264	3.49425	1.87805	1.00665	133.053	100.368	52	79	170	0	0	0	1	0	1	1	0	10	22	12	0	0	0	3	1	1	0	6	18	1	3	24	3	14	52	0
61	66	นางสุนิฏฐา เกตุตุ้ม	91651/36	1.21861	1.30894	39.3333	13.2963	3.28736	2.57471	3.20621	3.02882	170.842	124.053	62	62	150	0	1	0	1	0	0	1	0	4	33	24	1	0	0	1	1	1	1	0	33	1	5	33	5	27	8	0
62	67	นางรัตนลักษณ์ พูลทรัพย์	63857/50	1.90515	2.98916	6.33333	7.62963	3.85057	4.50575	1.49002	1.47007	104.316	122.526	67	68	156	0	0	0	1	0	0	1	0	8	40	6	0	0	0	1	1	1	0	2	24	1	2	22	2	18	52	0
63	68	นางดวงจันทร์ พงษ์วัฒนาสุข	19309/53	2.17615	2.51039	36.4444	27.5926	3.22989	4.64368	0.64745	0.711752	446.158	381.947	74	82	156	1	1	0	1	0	0	1	1	8	64	2	1	0	0	2	1	3	1	3	56	1	3	58	3	73	30	0
64	69	นายลักษณะ ทิพย์สุวรรณพร	99883/64	1.17344	2.05872	9.25926	13.1481	2.75862	2.86207	1.7184	1.20621	229.368	177.263	69	62	168	0	0	0	1	0	0	1	0	9	51	2	0	1	0	3	1	2	1	9	42	0	4	24	5	33	0.5	0
65	70	นายศุภกานต์ สุเมธอุดม	109451/64	1.12122	0.0532972	23.0741	26.1481	3.4023	5.67816	26.9313	28.8315	108.421	65.0526	15	91	176	0	0	0	1	0	0	1	0	8	31	6	0	1	0	3	1	1	1	3	11	1	1	4	1	2	52	0
66	71	นางสาวชูใจ คชธรรมรัตน์	115573/64	0.0261969	1.29991	76.2593	68.5926	3.5977	3.58621	43.7694	68.5809	153.895	203	57	67	158	0	1	0	1	0	1	1	0	7	42	18	0	1	0	4	1	1	0	2	29	1	2	20	2	16	52	0
67	72	นางอุดมพร มาลาทอง	337114/57	0.631436	0.215899	24.963	24.5185	5.44828	3.96552	1.14634	0.713969	91.5263	86.2105	47	77	159	0	1	0	1	0	0	1	0	9	47	5	0	0	0	4	2	1	0	2	20	1	5	40	7	33	8	0
68	73	นายณรงค์ฤทธิ์ คุปต์หิรัณย์	101189/62	4.0009	4.17254	20.6296	30.2222	3.8046	4.55172	1.43459	1.0133	165.474	123.368	58	85.7	175	0	1	0	1	0	1	1	0	9	47	24	1	0	1	3	2	3	0	5	29	0	7	38	5	31	0.2	1
69	74	นางสุปราณี เมฆฉาย	108207/64	3.15176	3.54923	17.4074	16.037	4.11494	0.758621	1.78936	1.81818	174.421	135	49	68	65	0	1	0	1	0	0	1	0	8	73	12	0	1	0	3	1	2	0	8	67	0	5	51	6	53	0.5	0
70	75	นางสุวารีย์ สัตระ	33980/49	2.19422	4.21253	19.1481	37.8148	12.7816	4.72414	1.58537	1.03326	523.895	368.789	61	90	160	1	1	0	1	0	1	1	1	8	62	12	1	0	1	3	1	1	1	8	51	0	8	31	8	24	0.2	1
71	76	นางสุชีพ แก้วทอง	78992/60	5.22042	2.99819	14.1111	14.0741	3.94253	4.83908	0.818182	0.505543	615.895	529.474	63	88	160	1	1	0	1	0	0	1	0	10	36	12	1	0	0	3	2	3	0	5	20	1	10	13	10	38	12	0
72	77	นายนวพล รัตนะ	14244/64	0.405601	0.559169	51.8519	26.8889	5.1954	2.02299	99.1596	73.0931	93.0526	61.4211	38	68	176	0	0	0	1	0	1	1	0	10	40	12	0	0	0	3	1	1	0	8	34	0	7	36	9	51	0.5	1
73	78	นายชาครีย์ สิริสุนทรานนท์	31836/62	0.785005	1.79675	10.7778	5.92593	1.83908	1.97701	4.10865	2.91796	178.842	157.895	62	86.5	161	0	1	0	1	0	0	1	0	8	42	1	1	1	0	3	2	2	0	2	16	1	2	11	1	13	52	0
74	79	นายภาณุพงษ์ เจริญยิ่ง	42144/61	3.9467	3.69377	11.1852	64.3704	6.2069	4.87356	1.08869	0.45898	213.895	292.789	65	81	160	0	1	0	1	0	0	1	0	9	40	24	1	0	1	4	1	1	0	4	22	1	9	29	9	51	6	1
75	80	นายสมชาย ประเทืองสุขศรี	15069/50	6.8916	1.23668	57.8148	8.77778	5.01149	2.06897	1.82705	0.849224	436.053	234.474	69	70.4	161.5	1	1	0	1	0	1	0	0	5	31	6	1	0	0	3	1	1	0	1	10	1	1	11	1	9	52	0
76	81	นายคมสันต์ วัฒนาวงศารัตน์	113170/35	0.432701	3.96477	13.6667	7.44444	6.91954	3.6092	1.14634	0.707317	468.684	575.632	83	48	165	0	1	0	1	1	0	1	0	8	49	3	1	0	1	3	1	1	1	5	49	0	10	49	9	53	0.2	1
77	82	นางสาวกอบกุล เดี่ยวพานิช	41920/58	0.486902	3.3505	40	33.2963	4.64368	1.7931	1.71619	0.824834	310.579	373.737	70	63.8	160	0	1	0	1	0	0	0	0	8	47	12	0	0	0	3	2	1	0	4	16	1	3	27	2	38	52	0
78	83	นางประจิม น้ำทิพย์	5220/65	9.34869	6.10569	23.7778	6.37037	3.01149	3.26437	4.55211	1.97118	545.526	610.053	78	46	150	1	1	0	1	0	0	1	0	9	64	18	1	0	0	3	2	2	1	4	58	1	3	51	3	22	12	0
79	84	พระอาทิตย์ โทเพชร	110727/62	2.58266	1.68835	18.8519	17.6296	1.8046	2.66667	1.05765	1.6918	137.474	203.158	44	55	161	0	0	0	1	0	0	1	0	8	27	24	0	0	0	3	2	2	0	2	27	1	1	20	3	22	15	0
80	85	นายอรรถพงศ์ ลีตระกูล	103624/45	4.50678	2.06775	26.5926	11.6667	3.90805	3.94253	2.04878	0.822616	481.053	328.263	59	102	183	1	1	0	1	0	0	1	0	8	42	3	0	1	0	3	2	1	1	0	7	1	1	22	0	18	52	0
81	86	นางสมยา ดาวเรือน	23055/59	3.17886	0.504968	20.2222	13.3704	4.58621	3.25287	3.02439	1.37251	409.842	166	68	47	162	0	0	0	1	0	0	1	0	10	36	1	0	0	0	3	1	1	0	1	31	1	2	31	2	20	52	0
82	87	นายชยุตม์ วีระญาณ	12054/62	0.775971	1.39928	141.889	112.667	2.55172	3.67816	34.0443	25.0599	141.895	161.737	51	82	160	0	0	0	1	0	0	1	0	6	13	8	0	0	0	3	2	2	0	1	11	1	2	2	3	4	52	0
83	88	นางสาวอัจฉรา พันธุ์ประภา	60973/44	0.98374	1.09214	16.963	12.6667	70.6667	59.6437	3.93792	4.14412	147.684	138.421	46	77	169	0	0	0	1	0	0	0	0	10	38	24	0	0	0	3	1	3	1	6	27	0	9	31	9	33	1	0
84	89	นางสุรางค์ สวัสดิชัย	109959/64	2.49232	0.3514	132.519	171.333	5.95402	5.52874	1.09756	1.2306	223.684	195.105	86	60	150	0	1	0	1	1	0	1	0	4	51	48	1	0	0	3	1	1	0	8	42	0	3	44	3	33	0.5	1
85	90	นางธนัชพร นามนาค	16585/36	1.03794	0.902439	11.4444	12.963	4.91954	5.52874	1.74279	1.81153	180.895	360.474	49	90	158	1	1	0	1	0	1	1	0	8	27	1	0	1	0	3	2	1	0	2	13	1	4	11	3	13	14	0
86	91	นางสาวฑิฆัมพร เหมือนพงษ์	22704/65	1.28184	1.15537	22.2222	21.0741	3.7931	2.01149	8.15743	6.90909	107.368	109.947	41	45.2	158.5	0	0	0	1	0	0	0	0	10	29	3	0	0	0	3	2	2	0	2	24	1	3	16	2	13	52	0
87	92	นางฉันทนา ประทุมสุวรรณ	107275/64	3.3505	4.10027	125.63	83.9259	3.66667	2.25287	2.18182	1.80488	222.105	220.263	70	82	159	0	1	0	1	0	0	1	0	7	33	84	1	0	0	3	3	3	0	6	33	0	5	29	8	31	0.5	0
88	93	นายอธิคม งามวิชชุกร	66368/53	0.242999	1.18355	26.4074	9.37037	2.97701	1.66667	1.98891	1.2816	239.421	126.947	28	80	175	0	1	0	1	1	0	1	0	10	53	2	0	0	0	3	1	1	0	10	56	0	10	53	8	51	0.2	0
89	94	นางสาวผกา แซ่ซิ้ม	171/51	1.76965	0.495935	39.4444	43.3333	4.62069	3.32184	1.61641	1.35698	225.211	166.053	69	58.8	154	0	1	0	1	0	0	0	0	8	38	7	1	0	0	3	1	1	1	3	40	1	5	42	5	40	3	0
90	95	นางสุรัตนา มีจันทร์	49431/38	1.41734	2.68202	21.2963	19.7407	0.735632	1.62069	1.02882	1.01774	100.211	213.316	65	48.5	151	0	0	0	1	0	0	1	0	9	33	3	0	0	0	3	1	2	1	9	42	0	2	38	1	29	0.2	1
91	96	นางทองคูณ เจริญสุข	98551/29	0.947606	2.05609	23.5926	32.3333	4.03448	8.78161	0.873614	0.603104	186.632	197.526	72	52.7	147	0	1	0	1	0	0	0	0	10	33	4	0	0	0	4	1	1	0	1	33	1	10	42	8	42	52	0
92	98	นางบุษรากรณ์ วรรณโชติ	50541/37	0.947606	0.712737	17.8889	31.7778	1.4023	1.52874	0.847007	0.81153	84.7895	113.105	52	69	162	0	1	0	1	0	0	1	0	9	33	18	0	0	0	3	1	1	1	4	29	1	5	18	7	20	16	1
93	99	นางสาวสมศรี แซ่ลิ้ม	67690/47	0.242999	0.974706	21.1481	23.1481	2.89655	4.13793	4.91796	6.99113	97.2632	75.7895	62	75.7	154	1	1	0	1	0	0	1	0	8	62	60	1	0	0	3	1	1	1	4	44	1	6	44	7	44	8	1
94	100	นางปัทมวรรณ บุญลึก	105337/38	0.224932	1.54381	16.1852	18.4074	8.14943	7.11494	3.76053	1.16851	388.737	338.684	49	60	155	0	0	0	1	0	0	1	0	6	67	18	0	0	0	4	1	1	0	3	20	1	7	20	8	33	7	1
95	101	นางวรรณี ลัฐิกาวิบูลย์	106211/29	0.98374	0.631436	32.5185	34.2222	4.56322	3.71264	2.97118	2.4612	123.421	127.842	78	54	156	1	1	0	1	0	0	1	0	4	47	12	1	0	0	3	1	3	0	7	49	0	5	47	5	49	0.2	1
96	102	นางจิราทิพย์ โซติวัตธนาพงษ์	67583/65	3.5944	3.42276	7.44444	18	5.47126	1.70115	1.46341	1.60976	542.211	598.474	50	58	164	0	0	0	1	1	0	1	0	8	31	3	0	0	0	2	1	1	1	5	20	0	7	31	5	29	0.2	0
97	103	นายชาญชัย อักษรเดช	70982/55	2.12195	2.34779	4.2963	9.62963	2.58621	4.27586	19.0931	16.7605	135.474	132.579	47	112	170	1	1	0	1	0	0	1	0	8	33	24	0	0	0	4	1	2	1	6	31	0	4	11	3	11	0.2	0
98	104	นางสาวสุกัญญา ชัยสิทธิ์ดำรง	113947/45	0.929539	0.532069	14.6667	19.4074	3.01149	4.47126	1.49889	1.57206	190.474	116.684	55	54	154	0	0	0	1	0	0	1	0	10	16	72	1	1	1	3	3	3	0	10	20	0	5	20	8	29	1	1
99	105	นางสาวสมพร ฎาราณุท	116123/46	3.4589	1.32701	7.59259	8.66667	4.73563	2.8046	1.56763	1.63636	56.8421	77.6316	62	76	160	0	1	0	1	0	0	1	0	10	51	4	1	0	0	3	1	1	0	2	31	1	10	42	6	47	4	1
100	106	นางปัญจพรรษ ศิริวิชยกุล	62142/60	2.83559	3.63053	35.1481	34.8148	5.3908	4.47126	1.49446	1.62749	159.053	177.368	59	47	159	0	0	1	1	1	1	1	0	9	36	6	0	0	0	4	2	1	0	4	27	1	1	18	1	9	30	0
101	107	นายธนกร บุปผาพันธุ์	123783/62	2.09485	1.01987	5.81481	19.3704	2.93103	7.96552	3.25499	3.25055	111.789	121.316	63	70	170	0	0	0	1	0	1	1	0	8	22	12	0	0	0	3	1	1	0	5	24	0	3	16	2	7	0.2	0
102	108	นางกัลยา ไวประดับ	90308/65	8.24661	0.857272	9.77778	11.2222	3.11494	3.85057	9.64302	10.7228	168.368	130.263	63	80.4	155	0	1	0	1	0	0	1	0	8	42	48	1	0	0	3	2	2	0	2	29	1	5	24	5	22	30	0
103	109	นางวิมลวรรณ ลิ้มประเสริฐยิ่ง	31607/56	1.24571	1.95032	18.1852	20.1852	4.37931	3.67816	1.48337	1.60089	144.789	169.947	72	58.5	158	0	1	0	1	0	1	1	0	5	36	4	0	0	0	2	1	1	0	2	20	1	3	13	2	13	30	0
104	110	นางจินตนา คติกุล	83472/65	0.748871	2.44715	15.1111	17.3704	2.03448	2.43678	1.73171	0.727273	256.158	181.263	90	66	153	0	1	0	1	0	0	0	0	8	56	4	0	0	0	3	1	1	1	1	40	1	1	31	1	31	30	0
105	111	นางภัทรพร ปัญจคุณาภรณ์	113903/62	0.495935	2.38392	24.4815	43.1111	19.4023	39.3793	1.1153	0.594235	418.316	308.789	56	51.8	166.5	0	0	0	1	0	1	1	0	6	33	12	0	0	0	3	2	2	0	4	29	0	4	22	4	18	0.2	1
106	112	นางสมหวัง ธรรมกุล	106426/59	0.514002	0.450768	12.1481	21.2963	2.57471	3.43678	2.85144	4.30599	147.421	139.789	66	56	156	0	1	0	1	0	1	1	0	5	44	12	0	0	0	3	1	1	0	9	51	0	3	33	3	31	1	0
107	113	นางสาวกานต์รวี ชัยชิตาทร	5306/40	3.61247	0.432701	24.8148	33.5926	3.89655	4.13793	1.47672	1.09756	198.105	171.474	44	43.3	155	0	0	0	1	0	1	1	0	9	31	12	0	0	0	3	2	2	0	9	36	0	8	36	4	29	0.2	1
108	114	นางสาวนลินภัสร์ จาตุเจริญโรจน์	58629/61	0.559169	1.14634	291.259	190.741	7.16092	6.2069	15.5455	10.0953	75.8947	86.2105	52	53	158	0	0	0	1	1	0	1	0	9	27	24	0	0	0	3	2	1	0	6	20	0	8	29	8	27	0.5	0
109	115	นางสาวปาริณี กอสัมพันธ์	80590/65	0.884372	0.830172	13.1481	22.8519	3.02299	2.77011	3.13304	9.94013	90.5789	138.263	38	47	162	0	0	0	0	0	0	0	0	5	22	13	1	1	0	3	2	2	1	3	16	1	2	2	1	11	27	0
110	116	นางสาววันเพ็ญ ขำสา	78613/49	0.215899	1.65221	299	208.333	3.31034	2.01149	1.37029	0.793792	74.9474	57.9474	45	79	160	0	0	0	1	0	0	1	0	7	33	24	0	1	0	3	4	2	0	6	38	0	7	24	6	22	0.2	0
111	117	นางสำอางค์ ยืนยาว	65971/38	0.95664	3.7077	15.3704	14.5926	4.94253	5.4023	1.38581	0.784922	84.2105	82.7368	62	60	147	0	1	0	1	0	0	1	0	10	60	12	1	0	0	3	1	2	1	5	49	1	3	22	3	16	25	0
112	118	นางภัทรนันท์ ชมภูแสง	105622/65	2.32069	1.14634	15	8.77778	4.97701	4.01149	0.609756	0.250554	94.9474	91.3684	65	68	157	0	1	0	1	0	0	1	0	8	29	2	0	1	0	3	1	2	0	4	22	1	4	18	3	29	15	0
113	119	นายตุลา ปะเสนะ	30990/65	2.96206	1.86902	232.852	179.296	473.483	132.483	1.39911	1.102	176.789	133.368	30	87	173	0	0	0	1	0	1	1	0	6	16	60	0	0	0	3	2	2	0	2	9	1	2	4	3	4	25	0
114	120	นายธีรยุทธ โพธิเดช	17298/63	0.550136	0.803071	22.5926	22.3333	4.70115	4.97701	5.31707	9.43902	90.1053	106.211	39	80	175	0	0	0	1	0	0	1	0	10	64	24	0	0	0	3	1	3	0	4	47	1	4	18	3	16	30	0
115	121	นายถาวร มั่นวิจิตรเจริญ	59183/65	2.12195	0.116531	21.2963	27.7407	5.08046	4.71264	0.800443	0.924612	69.6316	64.7368	37	64	167	0	0	0	1	0	1	1	0	10	36	6	0	0	0	3	1	1	0	6	24	0	5	16	7	16	0.2	0
116	122	นางสาวรัตนา ชัยเพ็ชร	100736/65	1.52575	1.07407	28.037	44.963	3.74713	3.2069	1.79601	0.75388	217.789	230.632	84	42	151	0	1	0	1	0	1	1	0	6	51	12	1	1	0	2	1	3	1	3	47	1	1	38	2	36	24	0
117	123	นางสาวธนัฐศร ปัญญวุฒิ	114951/49	1.10117	1.49864	24.2593	20.8519	2.16092	3.78161	90.2727	93.7206	119.105	106.579	46	47	158	0	0	0	1	0	0	0	0	6	18	6	1	0	0	3	2	2	0	5	16	0	5	13	3	11	0.5	0
118	124	นางอรุณี สุทธานินทร์	16605/57	1.99548	1.48961	13.8519	10.3704	8.26437	3.25287	0.931264	0.627494	133.053	109.211	59	59.3	163	0	0	0	1	0	0	1	0	8	38	2	0	0	0	3	1	1	1	4	27	1	3	13	3	11	24	0
119	125	นายชนุดร ธีรวัฒนอมร	118906/42	1.27281	1.34508	28.7037	16.7407	3.49425	2.2069	2.22173	2.88027	71.6316	100.737	33	90	178	0	0	0	1	0	0	1	0	9	38	12	0	0	0	3	3	2	0	2	22	1	2	22	4	42	17	0
120	126	นางสมนึก เพ็งอังคาร	103374/32	3.58537	2.57362	39.4074	30.4074	2.49425	1.96552	0.804878	0.778271	130.158	113.316	66	66.1	157.5	0	0	0	1	0	1	1	0	10	49	5	0	0	0	3	1	2	0	5	29	1	10	64	8	42	3	0

## Sheet: Ref.
Categorical data	Detail	Code	Represent
HNP_Level	level of HNP/SCS	1	L2-3
		2	L3-4
		3	L4-5
		4	L5-S1
G_duration	Grouping duration of pain	1	acute (≤ 1 month)
		2	subacute (1-3 months)
		3	chronic (≥ 3 months)
Neuro_cla	The presence of Neurogenic claudication	1	Yes
		0	No
SLRT	The presence of straight leg raising test (SLRT)	1	Yes
		0	No
Weakness	The presence of leg weakness	1	Yes
		0	No
MRI_degree_HNP	The severity of disc in MRI	1	bulging
		2	protrusion
		3	extrusion
		4	sequestration
MRI_HNP location	Location of HNP	1	foraminal
		2	subarticular
		3	central
MRI_nerve	degree of nerve root compromise	0	normal position
		1	dorsal deviation
		2	nerve compression
MRI_foraminal	The presence of foraminal stenosis	0	No
		1	Yes
MRI_Degforamen	Degree of foraminal stenosis	1	Mild
		2	Moderate
		3	Severe
MRI_spondy	The presence of spondylolisthesis	0	No
		1	Yes
MRI_central	The severity of central spinal canal	1	mild
		2	moderate
		3	severe
Responder	50% Pain relief at 2 week after ESI	1	Yes
		0	No
Surgery_6m	Patients received surgery within 6 months after ESI	1	Yes
Surgery_1y	Patients received surgery within 1 year after ESI	0	No
